# Supplementary material for: Calcium dynamics at the neural cell primary cilium regulate Hedgehog signaling–dependent neurogenesis in the embryonic neural tube
Source: Proc Natl Acad Sci U S A. 2023 May 30;120(23):e2220037120. doi: 10.1073/pnas.2220037120 (PMC10266006; doi:10.1073/pnas.2220037120)
Supplement: Supplementary file 2 — Dataset S01 (XLSX) [file pnas.2220037120.sd01.xlsx]

## Sheet: Figure 1
St.14	+ SAG (18)	St.20	+ SAG (22)	St.28	+ SAG (16)		St.14	+ SAG (18)	St.20	+ SAG (22)	St.28	+ SAG (16)		CTR	+SAG (44)	CTR	+Salin (18)	XeC	+SAG (12)	KAAD-CP	+SAG (21)	LaCl3	+ SAG (6)	SKF-96365	+ SAG (17)	CTR	+ SAG (12)	Pyr3	+ SAG (11)	Control-Mo	+ SAG (18)	TRPC3-MO	+ SAG (16)	XeC	+SAG (12)		CTR	+SAG (24)	CTR	+Salin (18)	XeC	+SAG (12)	KAAD-CP	+SAG (21)	LaCl3	+ SAG (6)	SKF-96365	+ SAG (17)	CTR
0.75	4	5.75	3	0.25	1.16667		100	88.2768	100	166.588	100	118.463		2.25	2	0.25	0.166667	0.5	0.166667	1	1.66667	0.5	1.16667	0.5	3	0.75	0.833	3.75	3.33333	4.25	4.33333	1.25	3	0.5	0.166667		100	159.398	100	93.6363	100	99.5246	100	104.834	100	93.2779	100	115.855	100
3.25	2.33333	0.25	0.833333	3.5	3.5		100	109.998	100	129.503	100	117.493		3.25	3.33333	2	0.666667	2.75	1.16667	0.25	0	0.25	0	1.5	1.83333	3.5	3.5	0.75	0.16667	4.25	5.33333	2	2.33333	2.75	1.16667		100	146.299	100	123.603	100	81.4526	100	78.3437	100	82.2234	100	121.13	100
1.75	8.5	5	4.33333	2	4.16667		100	104.359	100	134.924	100	135.723		4.25	5.66667	1.5	0	1	0.166667	4.25	2.5	0.5	0.166667	2.75	2.16667	5.5	6	1.75	2.33333	1.25	1.16667	4.25	5	1	0.166667		100	138.274	100	75.4109	100	108.266	100	130.809	100	89.8883	100	118.613	100
1.25	0.833333	3.75	2.83333	0.25	2.33333		100	99.2592	100	99.2925	100	109.484		1	2.33333	3.5	3.33333	2.75	4.33333	3.75	1.33333	0	0	4	1.33333	0.25	6.333	1.25	0.66667	5.25	7.16667	0.75	1.33333	2.75	4.33333		100	105.795	100	117.381	100	105.847	100	136.442	100	74.5347	100	92.2045	100
1.5	5.66667	1	4.83333	0.75	1.33333		100	114.906	100	137.567	100	133.619		3	3.16667	1	1.16667	0	0.5	3.5	3.66667	0	0	3.25	2.33333	4	6.5	0.75	1.33333	2	1.16667	3.25	3.66667	0	0.5		100	108.963	100	129.121	100	105.096	100	95.0698	100	85.4701	100	131.769	100
0.5	0.666667	1.25	4.16667	0.5	6		100	114.664	100	124.464	100	160.913		0.75	4.5	2.5	3.33333	1.5	0.666667	4.5	1.66667	0.25	0.166667	0.25	0.333333	4	3.167	0.75	0.66667	4	4	1.75	1.33333	1.5	0.666667		100	131.325	100	114.516	100	129.74	100	114.942	100	86.4228	100	125.014	100
1.5	1.66667	0.25	8.66667	2.25	3.16667		100	89.5296	100	215.146	100	137.282		0.5	2	2	3.83333	0	0.333333	2.75	4.66667			0.25	0.166667	1	4.5	3.5	2.16667	0.5	3	2.5	1	0	0.333333		100	166.04	100	111.737	100	109.991	100	125.115			100	100.735	100
3.5	2.16667	0.25	0.666667	0.5	1.33333		100	93.696	100	133.666	100	169.941		3	1.16667	4	3.16667	0.25	0.166667	1.25	0.5			0.25	2.16667	0.25	0.5	0.25	0.16667	1.25	0.33333	0.25	0.16667	0.25	0.166667		100	95.8389	100	123.078	100	103.298	100	124.264			100	123.526	100
1.25	1.5	1.25	8.66667	0.25	4.33333		100	99.8304	100	185.315	100	124.404		2.5	2.66667	2.75	0.833333	0.25	0.833333	1.75	2.5			4	2.66667	3.75	5.833	2	3.83333	3	6.5	4.25	3.66667	0.25	0.833333		100	108.093	100	78.3589	100	114.056	100	114.549			100	83.4948	100
7.25	3	0.25	1.83333	0.25	0.333333		100	79.9733	100	95.4249	100	151.482		3.5	3.5	1	1	0.5	1.33333	0	0.5			1.25	0.833333	5	4.667	5.06971	1.66667	3.5	4.66667	1	1.83333	0.5	1.33333		100	99.7696	100	123.885	100	105.799	100	110.814			100	118.676	100
2.25	0.333333	1.25	1	5.5	0.666667		100	91.7169	100	107.884	100	103.751		2.5	3.66667	3.5	0.833333	1.75	0.666667	1.25	2.16667			1	1.5	0.25	2.667	5.91466	6.33333	1	0.83333	5	6.66667	1.75	0.666667		100	103.543	100	92.8933	100	96.3077	100	116.928			100	119.21	100
1	3	1.75	7.83333	1	4.16667		100	104.935	100	154.733	100	105.244		3	5	0.25	0.166667	2.5	1	2.75	3.16667			0.25	0.5	1.5	3.333			4.25	5.5	1.5	0.33333	2.5	1		100	115.717	100	74.1655	100	97.41	100	141.783			100	108.521	100
7	4.83333	1	1	2.5	5.5		100	100.685	100	100.511	100	181.047		1.75	3.33333	4.25	3.16667			5.75	1			1.5	0					6.25	3.5	4	3.83333				100	156.613	100	93.9183			100	102.122			100	111.222
3	3.33333	3.25	2.83333	0.25	2		100	107.137	100	98.9046	100	147.191		0	3.5	2.25	3.66667			1.5	2.16667			0.25	0.5					3.5	6	4	2.16667				100	185.25	100	119.282			100	84.5821			100	110.648
2.5	4.33333	0.5	4.5	0.25	3.16667		100	111.125	100	157.557	100	124.35		6.75	1.33333	4.75	0.666667			0.25	0			0	0.166667					0.75	0.66667	1	1.66667				100	118.024	100	82.6281			100	114.043			100	116.929
4	0.666667	2.75	5	0.25	1.66667		100	74.2649	100	118.126	100	113.005		3	5	2.5	0.333333			1	1.16667			1	0.833333					0.75	5.66667	5.25	1.66667				100	115.717	100	82.8065			100	82.9926			100	114.148
1.25	5.5	3.25	0.666667				100	130.312	100	92.6908				0.25	3	4.5	3.66667			2.5	2.33333			2.75	1.33333					0.25	5						100	150.251	100	106.814			100	101.333			100	101.808
1.75	3.5	2.75	3.83333				100	96.6922	100	149.206				3	1.16667	3	4.5			3.75	3.33333									0.25	1.66667						100	150.021	100	109.057			100	114.766
		2.5	4.33333						100	124.387				1	0.333333					0	0.833333																100	109.044					100	75.1139
		0.75	5.5						100	108.685				2	6.5					5	3.16667																100	141.452					100	115.127
		0.75	3.16667						100	210.416				0.25	1.66667					1.5	2.83333																100	107.865					100	115.41
		0.75	1.16667						100	111.78				1	3.83333																						100	212.102
														4.25	6.16667																						100	128.398
														0.75	5.83333																						100	163.455
														1.75	5.83333																						100	176.837
Ciliary calcium transient frequency							Ciliary calcium level							1.75	2.16667																						100	120.555
														0.75	3																						100	182.834
														3.25	3.33333																						100	126.873
														2	3.33333																						100	83.0198
														3.5	2.66667																						100	90.602
																																					100	148.134
														2.5	2.5																						100	116.734
														0.5	1.66667																						100	116.222
														1.5	1																						100	118.497
														0	3.83333																						100	105.718
														0.75	1.33333																						100	105.63
														2.75	3.5																						100	102.222
														2.25	4.16667																						100	94.8482
														2	0.333333																						100	95.6799
														0.5	1.66667																						100	96.7061
														1.75	1.33333																						100	141.166
														5	6.5																						100	103.273
														1.5	2.33333																						100	190.836
														0.25	2.5																						100	123.342
														2.75	4.83333
																																					Ciliary calcium level
														Ciliary calcium transient frequency
[truncated: 7 more columns]

## Sheet: Figure 2
st1	st12	st14	st17	st20	st26
1.04706	4.6109	2.92143	0.93865	9.8135	859.309
1.07294	6.09123	3.51736	1.06135	10.3624	856.871
4.67415	5.24478	1.00523	2.66145	34.1735	347.636
4.69805	5.26152	1	2.65354	34.06	341.874
4.76178	5.2161	0.995207	2.60501	33.9323	342.613
3.11513	2.57624	0.994022	1.67	11.1209	154.535
3.34552	2.54201	0.984629	1.64907	11.1483	152.274
3.44209	2.53289	1.02135	1.67767	11.1209	151.886
4.76521	5.17526	1.00233	9.64777	127.898	421.387
4.82095	5.27913	0.994475	9.63993	129.997	421.737
4.81682	5.19784	1.0032	9.65169	128.776	421.912
2.32547	2.78246	0.990886	2.43295	220.042	135.234
2.29815	2.78979	0.999265	2.54659	254.517	135.636
2.33256	2.83498	1.00985	2.63257	232.145	134.088
3.11314	1.27528	1.00823	2.45105	45.4611	127.134
3.1159	1.27181	1.00183	2.42012	45.6849	126.968
3.09935	1.26776	0.989945	2.44774	45.5628	129.012
trpc3 transcript level

## Sheet: Figure 3
Uninjected	TRPC3-sgRNA		Uninjected	Control-MO	Uninjected	TRPC3-MO		Uninjected	TRPC3-MO		Uninjected	TRPC3-MO
1	0.736196		1	1.2	1	0.455676		1	0.353821		1	0.262257
1	0.815468		1	0.765533	1	0.353846		1	0.25		1	0.291169
1	0.844794		1	1.16888	1	0.352941		1	0.136464		1	0.36236
1	0.925085		1	0.884892	1	0.678815		1	0.391489		1	0.223671
1	1.06818		1	0.876042	1	0.661792		1	0.575439		1	0.360294
1	0.837456		1	1.08958	1	0.444444		1	0.420833		1	0.187416
1	0.877945		1	0.934449	1	0.888889					1	0.263228
1	0.872161		1	0.948276	1	0.320102					1	0.185059
			1	1.12295	1	0.666667					1	0.276625
			1	0.731707	1	0.370112
			1	0.885714	1	0.710983
			1	1.06509	1	0.791103
			1	0.793103	1	0.371233
			1	1
Fox3 level			Fox3 level					NCAM level			CRMP4 level

## Sheet: Figure 4
Uninjected (13)	Control-MO (13)	Uninjected (19)	TRPC3-MO (19)		Uninjected (14)	Control-MO (14)	Uninjected (26)	TRPC3-MO (26)
51.022	48.978	41.841	58.159		49.7006	50.2994	47.1065	52.8935
51.7098	48.2902	47.6621	52.3379		49.5127	50.4873	39.4981	60.5019
50.2347	49.7653	46.5116	53.4884		50.8212	49.1788	45.1064	54.8936
50.4741	49.5259	39.8188	60.1812		49.5946	50.4054	41.7707	58.2293
50.1989	49.8011	39.5699	60.4301		48.6111	51.3889	37.3485	62.6515
50.2747	49.7253	44.6477	55.3523		51.1183	48.8817	43.258	56.742
49.7108	50.2893	40.0738	59.9262		50.9164	49.0836	42.8755	57.1245
51.1057	48.8943	46.1335	53.8665		49.2105	50.7895	43.1406	56.8594
50.9308	49.0692	43.0742	56.9258		47.7163	52.2837	42.3923	57.6077
51.9118	48.0882	45.8376	54.1624		49.0446	50.9554	44.4971	55.5029
47.9616	52.0384	44.9606	55.0394		51.2996	48.7004	37.3485	62.6515
49.4805	50.5195	47.0484	52.9516		50.3131	49.6869	43.258	56.742
49.3893	50.6108	40.6379	59.3621		48.6121	51.3879	43.859	56.141
		45.2807	54.7193		49.512	50.4879	45.182	54.818
		45.1525	54.8475				46.1067	53.8933
		43.6502	56.3498				44.0457	55.9543
		48.4203	51.5797				52.1524	47.8476
		50.8812	49.1188				52.9615	47.0385
		46.9902	53.0098				47.8375	52.1625
							43.5414	56.4586
							42.2436	57.7564
							46.5857	53.4143
							43.7122	56.2878
							45.2452	54.7548
							44.3604	55.6396
							50.8745	49.1255
Sox2+ cells (%) - Stage 18					Sox2+ cells (%) - Stage 22

## Sheet: Figure 5
DMSO	Pyr3	Vismodegib	GSK-170	Vism+GSK-170		DMSO	Pyr3	Vism	GSK-170	Vism + GSK-170
2102	3018	2534	2168	1800		98.3199	76.5474	67.0196	134.223	119.494
1888	2958	2300	2150	2295		109.183	92.2746	82.1174	106.237	116.916
1755	2287	2033	1946	1904		85.9839	83.7966	95.7422	111.945	127.227
1772	2027	2126	1908	1813		120.046	52.5879	70.702	111.208	135.512
2155	2712	2346	2299	1758		109.183	59.2229	72.1749	111.761	103.659
2338	2420	2097	1922	2191		95.5581	58.8543	74.3843	113.234	111.761
1903	2848	2281	2144	1957		101.266	84.0424	42.7158	128.516	109.735
1806	3610	2580.4	2255	2162		80.4603	88.2199	36.8239	120.598	114.891
1899	3090	2813.28	2102			154.815	22.2393	39.2175		113.786
2007	1788.34	2713.65	2499			127.784	53.7492	82.3222
1918	2628.97	3526.87	1955			93.3804	60.7717	64.3833
2269	2482.01	2059.83	1909			81.9536	58.1608	52.9565
2009	2449.63	1838.16	2444			99.5239	50.418	57.5027
1725	2389.86	1678.75	1964			107.51	57.8907	89.6944
2044	1468.29	2518.13	2164			66.4721	50.418	97.0665
2020	2722.37	2550.51				68.5609	40.5145	71.5097
2310	2859.36	2124.59				79.4984	86.881	67.7008
1957.71	3470.83	2542.35				127.846	47.0868	66.1035
1417.23	1439.64	2934.6				99.0354		63.8919
2582.89	2431.36	2311.72				113.441
2300.19	2524.32	2290.84				109.839
1328.8	2357.56	3087.14				79.4084
1802.04	2188.89					90.9325
1944.51	2088.26
1234.37	2673.82
2646.99	2326.9
2033.64	2923.7
2271.77	2141.93
1657.98	1945.28
1744.65	2676.5
1690.27	2156.19
1744.65	2598.6
Sox2+ cells						Fox3 level

## Sheet: Figure 6
St. 16 Control	St. 16 SQ22,536		St. 16 Control	St. 16 SQ22,536		CTR (4)	SQ22,536 (4)
2355	3883		1695	2769		7.69	5.04
2118	3799		1802	2877		8.64	6.18
2514	3656		1680	2356		13.2	5.22
2786	4139		1695	3245		6.6	6
2714	3460		1694	2763
Sox2+ cells			BrdU+/Sox2+ cells			Fox3 level
